# Supplementary material for: Oncostatin M-Enriched Small Extracellular Vesicles Derived from Mesenchymal Stem Cells Prevent Isoproterenol-Induced Fibrosis and Enhance Angiogenesis
Source: Int J Mol Sci. 2023 Mar 30;24(7):6467. doi: 10.3390/ijms24076467 (PMC10095085; doi:10.3390/ijms24076467)
Supplement: Supplementary file 1 [file ijms-24-06467-s001.zip]

Archive with 1 entries (1 files):
- ijms-2321356-supplementary.pdf
